# Supplementary material for: Experiencing a significant win and its sociodemographic and motivational predictors: A comparative analysis of pure-chance gamblers from Poland and France
Source: PLoS One. 2022 Nov 21;17(11):e0277972. doi: 10.1371/journal.pone.0277972 (PMC9678313; doi:10.1371/journal.pone.0277972)
Supplement: S2 Table — (XLSX) [file pone.0277972.s002.xlsx]

## Sheet: GMQ-F Invariance
Original model
Model fit
Model	npar	χ2	df	p	χ2/df	TLI	CFI	RMSEA	LO 90	HI 90	p
Unconstrained	102	7381.97	168	< .001	43.94	0.886	0.909	0.07	0.068	0.071	< .001
Measurement weights	91	8504.86	179	< .001	47.513	0.876	0.895	0.073	0.071	0.074	< .001
Measurement intercepts	76	13523.4	194	< .001	69.708	0.817	0.831	0.088	0.087	0.089	< .001
Structural covariances	66	13705	204	< .001	67.182	0.824	0.829	0.087	0.085	0.088	< .001
Measurement residuals	51	14856	219	< .001	67.836	0.822	0.815	0.087	0.086	0.088	< .001
Model comparisons
Comparison	Δχ2	df	p	ΔCFI
Unconstrained : Measurement weights	1122.89	11	< .001	-0.014
Measurement weights : Measurement intercepts	5018.58	15	< .001	-0.064
Measurement intercepts : Structural covariances	181.592	10	< .001	-0.002
Structural covariances : Measurement residuals	1150.96	15	< .001	-0.014
Adjusted model
Model fit
Model	npar	χ2	df	p	χ2/df	TLI	CFI	RMSEA	LO 90	HI 90	p
Unconstrained	96	5552.48	142	< .001	39.102	0.906	0.926	0.066	0.064	0.067	< .001
Measurement weights	86	5662.64	152	< .001	37.254	0.91	0.925	0.064	0.063	0.065	< .001
Measurement intercepts	72	6759.02	166	< .001	40.717	0.902	0.91	0.067	0.066	0.068	< .001
Structural covariances	62	6956.76	176	< .001	39.527	0.905	0.908	0.066	0.065	0.067	< .001
Measurement residuals	48	7856.55	190	< .001	41.35	0.9	0.896	0.068	0.066	0.069	< .001
Model comparisons
Comparison	Δχ2	df	p	ΔCFI
Unconstrained : Measurement weights	110.16	10	< .001	-0.001
Measurement weights : Measurement intercepts	1096.38	14	< .001	-0.015
Measurement intercepts : Structural covariances	197.742	10	< .001	-0.002
Structural covariances : Measurement residuals	899.79	14	< .001	-0.012
