# Supplementary material for: Experiencing a significant win and its sociodemographic and motivational predictors: A comparative analysis of pure-chance gamblers from Poland and France
Source: PLoS One. 2022 Nov 21;17(11):e0277972. doi: 10.1371/journal.pone.0277972 (PMC9678313; doi:10.1371/journal.pone.0277972)
Supplement: S3 Table — (XLSX) [file pone.0277972.s003.xlsx]

## Sheet: Block procedure
	Block 1						Block 2						Block 3						Block 4						Block 5						Block 6						Block 7						Block 8
Variables	B	SE	Wald	df	p	Exp(B)	B	SE	Wald	df	p	Exp(B)	B	SE	Wald	df	p	Exp(B)	B	SE	Wald	df	p	Exp(B)	B	SE	Wald	df	p	Exp(B)	B	SE	Wald	df	p	Exp(B)	B	SE	Wald	df	p	Exp(B)	B	SE	Wald	df	p	Exp(B)
Country(2)	0.368	0.05	53.174	1	0	1.444	0.11	0.109	1.013	1	0.314	1.116	0.026	0.113	0.054	1	0.816	1.027	-0.043	0.116	0.141	1	0.707	0.958	0.096	0.12	0.651	1	0.42	1.101	-0.104	0.153	0.459	1	0.498	0.902	-0.194	0.156	1.547	1	0.214	0.823	0.039	0.246	0.025	1	0.874	1.04
Gender(2)	-0.192	0.049	15.393	1	0	0.826	-0.265	0.06	19.535	1	0	0.767	-0.249	0.062	16.009	1	0	0.78	-0.24	0.062	14.749	1	0	0.787	-0.149	0.065	5.268	1	0.022	0.861	-0.158	0.065	5.95	1	0.015	0.854	-0.126	0.067	3.593	1	0.058	0.882	-0.131	0.066	3.892	1	0.049	0.877
Age(2)	-0.416	0.052	64.231	1	0	0.66	-0.49	0.065	56.792	1	0	0.612	-0.255	0.07	13.337	1	0	0.775	-0.217	0.071	9.291	1	0.002	0.805	-0.192	0.074	6.686	1	0.01	0.826	-0.188	0.074	6.472	1	0.011	0.829	-0.029	0.077	0.146	1	0.702	0.971	-0.054	0.077	0.501	1	0.479	0.947
Education(2)	0.038	0.048	0.633	1	0.426	1.039	0.024	0.049	0.254	1	0.614	1.025	0.046	0.05	0.843	1	0.359	1.047	0.045	0.05	0.788	1	0.375	1.046	0.122	0.052	5.535	1	0.019	1.13	0.12	0.052	5.311	1	0.021	1.128	0.09	0.053	2.831	1	0.092	1.094	0.089	0.053	2.799	1	0.094	1.093
Household income(2)	0.052	0.05	1.061	1	0.303	1.053	0.052	0.05	1.067	1	0.302	1.053	0.051	0.052	0.961	1	0.327	1.052	0.052	0.052	0.985	1	0.321	1.053	0.012	0.054	0.046	1	0.83	1.012	0.007	0.054	0.018	1	0.892	1.007	0.021	0.055	0.141	1	0.707	1.021	0.022	0.055	0.162	1	0.687	1.023
Debts			131.769	2	0				132.152	2	0				91.573	2	0				90.775	2	0				78.219	2	0				77.347	2	0				56.595	2	0				55.088	2	0
Debts(2)	0.564	0.052	119.198	1	0	1.758	0.567	0.052	119.93	1	0	1.763	0.494	0.054	84.708	1	0	1.638	0.492	0.054	84.11	1	0	1.636	0.474	0.055	73.775	1	0	1.607	0.472	0.055	73.081	1	0	1.604	0.421	0.057	55.004	1	0	1.523	0.416	0.057	53.697	1	0	1.516
Debts(3)	0.523	0.074	50.455	1	0	1.687	0.521	0.074	49.984	1	0	1.684	0.431	0.076	31.719	1	0	1.538	0.427	0.077	31.171	1	0	1.533	0.388	0.079	24.031	1	0	1.474	0.384	0.079	23.576	1	0	1.469	0.308	0.083	13.955	1	0	1.361	0.301	0.083	13.243	1	0	1.351
Country(2) by Gender(2)							0.233	0.104	5.02	1	0.025	1.262	0.22	0.108	4.182	1	0.041	1.247	0.177	0.109	2.654	1	0.103	1.194	0.124	0.112	1.234	1	0.267	1.132	0.152	0.113	1.806	1	0.179	1.164	0.186	0.116	2.59	1	0.108	1.205	0.216	0.117	3.436	1	0.064	1.241
Age(2) by Country(2)							0.22	0.108	4.193	1	0.041	1.246	0.146	0.112	1.7	1	0.192	1.157	0.05	0.116	0.182	1	0.67	1.051	0.057	0.12	0.226	1	0.635	1.059	0.037	0.12	0.095	1	0.757	1.038	-0.074	0.124	0.361	1	0.548	0.928	-0.021	0.125	0.027	1	0.869	0.98
Age of gambling onset (2)													-0.283	0.051	30.204	1	0	0.754	-0.394	0.064	38.173	1	0	0.674	-0.482	0.066	53.008	1	0	0.618	-0.473	0.066	51.269	1	0	0.623	-0.481	0.068	50.325	1	0	0.618	-0.465	0.068	47.236	1	0	0.628
Significant win in environment (1)													1.148	0.052	488.683	1	0	3.151	1.148	0.052	488.442	1	0	3.152	1.025	0.054	364.632	1	0	2.788	1.026	0.054	364.363	1	0	2.79	0.846	0.056	225.133	1	0	2.33	0.854	0.057	228.162	1	0	2.35
Age of gambling onset (2) by Country(2)																			0.32	0.108	8.796	1	0.003	1.377	0.373	0.111	11.279	1	0.001	1.452	0.357	0.112	10.193	1	0.001	1.428	0.395	0.114	11.915	1	0.001	1.484	0.338	0.116	8.482	1	0.004	1.402
Type of game (2)																									0.353	0.054	43.411	1	0	1.423	0.351	0.054	42.988	1	0	1.421	0.173	0.057	9.292	1	0.002	1.189	0.18	0.057	9.998	1	0.002	1.197
Spending on gambling																											142.964	2	0				85.262	2	0				42.458	2	0				41.965	2	0
Spending on gambling (2)																									0.388	0.065	35.796	1	0	1.475	0.318	0.079	16.098	1	0	1.374	0.222	0.081	7.596	1	0.006	1.249	0.218	0.081	7.314	1	0.007	1.244
Spending on gambling (3)																									0.969	0.082	139.911	1	0	2.634	0.849	0.094	81.218	1	0	2.338	0.62	0.098	40.36	1	0	1.86	0.619	0.098	39.643	1	0	1.858
Frequency of gambling(1)																									0.578	0.06	92.904	1	0	1.783	0.584	0.06	94.337	1	0	1.794	0.399	0.063	40.334	1	0	1.49	0.395	0.063	39.502	1	0	1.485
Country * Spending on gambling																																	6.286	2	0.043				4.905	2	0.086				5.442	2	0.066
Country(2) by Spending on gambling (2)																															0.216	0.134	2.604	1	0.107	1.24	0.158	0.136	1.359	1	0.244	1.171	0.183	0.138	1.746	1	0.186	1.2
Country(2) by Spending on gambling (3)																															0.415	0.166	6.245	1	0.012	1.514	0.375	0.17	4.89	1	0.027	1.455	0.41	0.176	5.439	1	0.02	1.507
Enhancement motive																																					0.365	0.052	48.359	1	0	1.44	0.373	0.052	50.626	1	0	1.453
Social motive																																					0.09	0.067	1.819	1	0.177	1.094	0.08	0.067	1.417	1	0.234	1.083
Coping motive																																					0.457	0.072	39.914	1	0	1.58	0.369	0.08	21.032	1	0	1.446
Financial motive																																					-0.126	0.035	13.231	1	0	0.882	-0.05	0.04	1.521	1	0.217	0.952
Country(2) by Coping motive																																											0.273	0.097	7.943	1	0.005	1.314
Country(2) by Financial motive																																											-0.26	0.068	14.749	1	0	0.771
Intercept	-0.706	0.072	95.193	1	0	0.493	-0.608	0.081	56.013	1	0	0.544	-0.943	0.086	119.092	1	0	0.389	-0.923	0.087	113.244	1	0	0.397	-1.742	0.106	268.598	1	0	0.175	-1.674	0.11	231.372	1	0	0.187	-2.553	0.147	302.749	1	0	0.078	-2.63	0.162	264.532	1	0	0.072
