# Supplementary material for: Experiencing a significant win and its sociodemographic and motivational predictors: A comparative analysis of pure-chance gamblers from Poland and France
Source: PLoS One. 2022 Nov 21;17(11):e0277972. doi: 10.1371/journal.pone.0277972 (PMC9678313; doi:10.1371/journal.pone.0277972)
Supplement: S4 Table — (XLSX) [file pone.0277972.s004.xlsx]

## Sheet: Final and simple effects
	Common model							FR							PL
	B	S.E.	Wald	df	p	Exp(B)	95%CI[LL,UL]	B	S.E.	Wald	df	Sig.	Exp(B)	95%CI[LL,UL]	B	S.E.	Wald	df	Sig.	Exp(B)	95%CI[LL,UL]
Country(2)	0.142	0.227	0.391	1	0.532	1.152	[0.739, 1.797]
Gender(2)	-0.06	0.055	1.192	1	0.275	0.942	[0.846, 1.049]	-0.139	0.067	4.352	1	0.037	0.87	[0.763, 0.992]	0.126	0.098	1.627	1	0.202	1.134	[0.935, 1.375]
Age(2)	-0.07	0.061	1.314	1	0.252	0.932	[0.827, 1.051]	-0.042	0.077	0.301	1	0.583	0.958	[0.824, 1.115]	-0.097	0.102	0.912	1	0.34	0.907	[0.743, 1.108]
Education(2)	0.095	0.053	3.184	1	0.074	1.1	[0.991, 1.220]	0.113	0.066	2.938	1	0.087	1.119	[0.984, 1.273]	0.039	0.092	0.182	1	0.67	1.04	[0.868, 1.247]
Household income(2)	0.028	0.055	0.251	1	0.617	1.028	[0.923, 1.146]	0.042	0.068	0.382	1	0.537	1.043	[0.913, 1.191]	-0.015	0.096	0.024	1	0.877	0.985	[0.815, 1.190]
Debts			53.893	2	0					33.749	2	0					21.289	2	0
Debts(2)	0.411	0.057	52.599	1	0	1.509	[1.350, 1.687]	0.401	0.07	32.983	1	0	1.494	[1.303, 1.713]	0.448	0.098	20.788	1	0	1.565	[1.291, 1.897]
Debts(3)	0.294	0.083	12.711	1	0	1.342	[1.142, 1.578]	0.299	0.1	8.918	1	0.003	1.348	[1.108, 1.641]	0.285	0.148	3.715	1	0.054	1.33	[0.995, 1.777]
Age of gambling onset (2)	-0.463	0.067	48.494	1	0	0.629	[0.552, 0.717]	-0.459	0.068	45.85	1	0	0.632	[0.553, 0.722]	-0.123	0.094	1.712	1	0.191	0.884	[0.735, 1.063]
Significant win in environment (1)	0.855	0.057	228.805	1	0	2.351	[2.105, 2.627]	0.894	0.072	154.967	1	0	2.445	[2.124, 2.814]	0.789	0.092	73.661	1	0	2.201	[1.838, 2.636]
Age of gambling onset (2) by Country(2)	0.35	0.111	9.927	1	0.002	1.419	[1.141, 1.764]
Type of game (2)	0.185	0.057	10.541	1	0.001	1.203	[1.076, 1.344]	0.249	0.07	12.562	1	0	1.283	[1.118, 1.473]	0.026	0.099	0.072	1	0.788	1.027	[0.847, 1.246]
Spending on gambling			43.617	2	0					41.942	2	0					38.233	2	0
Spending on gambling (2)	0.225	0.081	7.762	1	0.005	1.252	[1.069, 1.467]	0.23	0.082	7.867	1	0.005	1.258	[1.072, 1.477]	0.373	0.115	10.492	1	0.001	1.453	[1.159, 1.821]
Spending on gambling (3)	0.631	0.098	41.322	1	0	1.88	[1.551, 2.279]	0.642	0.102	39.681	1	0	1.9	[1.556, 2.320]	0.986	0.16	37.925	1	0	2.68	[1.958, 3.667]
Frequency of gambling(1)	0.399	0.063	40.288	1	0	1.49	[1.317, 1.685]	0.372	0.078	22.736	1	0	1.45	[1.245, 1.690]	0.472	0.108	19.067	1	0	1.603	[1.297, 1.981]
Country * Spending on gambling			4.458	2	0.108
Country(2) by Spending on gambling (2)	0.165	0.138	1.439	1	0.23	1.18	[0.901, 1.545]
Country(2) by Spending on gambling (3)	0.368	0.174	4.456	1	0.035	1.444	[1.027, 2.032]
Enhancement motive	0.369	0.052	49.65	1	0	1.446	[1.305, 1.603]	0.361	0.062	34.083	1	0	1.435	[1.271, 1.620]	0.374	0.1	13.889	1	0	1.453	[1.194, 1.769]
Social motive	0.084	0.067	1.588	1	0.208	1.088	[0.954, 1.241]	0.054	0.085	0.396	1	0.529	1.055	[0.893, 1.247]	0.126	0.109	1.334	1	0.248	1.135	[0.916, 1.406]
Coping motive	0.365	0.08	20.712	1	0	1.44	[1.231, 1.686]	0.389	0.091	18.125	1	0	1.475	[1.233, 1.764]	0.611	0.12	25.85	1	0	1.843	[1.456, 2.333]
Financial motive	-0.047	0.04	1.401	1	0.237	0.954	[0.882, 1.032]	-0.039	0.042	0.887	1	0.346	0.962	[0.886, 1.043]	-0.316	0.064	24.199	1	0	0.729	[0.643, 0.827]
Country(2) by Coping motive	0.273	0.096	8.025	1	0.005	1.314	[1.088, 1.587]
Country(2) by Financial motive	-0.256	0.068	14.389	1	0	0.774	[0.678, 0.883]
Intercept	-2.67	0.157	288.849	1	0	0.069		-2.699	0.17	250.854	1	0	0.067		-2.476	0.227	119.092	1	0	0.084
